# Supplementary material for: Basal-like breast cancer: molecular profiles, clinical features and survival outcomes
Source: BMC Med Genomics. 2017 Mar 28;10:19. doi: 10.1186/s12920-017-0250-9 (PMC5370447; doi:10.1186/s12920-017-0250-9)
Supplement: Supplementary file 2 — Basal-like samples classification into Basal I and Basal II, and the centroids defining them. Tables S1 and S2 list sample IDs for each basal-like subgroup, Basal I and Basal II; centroids are also provided in Table S3. (XLSX 27 kb) [file 12920_2017_250_MOESM2_ESM.xlsx]

## Sheet: TableS1_ID_TrainingSet
Table S1. Basal-like samples classification for the traning set.
Sample ID	Basal Group
MB-0157	I
MB-0174	I
MB-0206	I
MB-0210	I
MB-0238	I
MB-0303	I
MB-0446	I
MB-0502	I
MB-0658	I
MB-2643	I
MB-2833	I
MB-2850	I
MB-2857	I
MB-3058	I
MB-3067	I
MB-3271	I
MB-3292	I
MB-3367	I
MB-3752	I
MB-4622	I
MB-4893	I
MB-4931	I
MB-5100	I
MB-5323	I
MB-5348	I
MB-5616	I
MB-6036	I
MB-6055	I
MB-6062	I
MB-7025	I
MB-7081	I
MB-7089	I
MB-7119	I
MB-7121	I
MB-7154	I
MB-0062	II
MB-0115	II
MB-0149	II
MB-0163	II
MB-0200	II
MB-0299	II
MB-0340	II
MB-0350	II
MB-0372	II
MB-0481	II
MB-0525	II
MB-0656	II
MB-0869	II
MB-2753	II
MB-2904	II
MB-2912	II
MB-2957	II
MB-3001	II
MB-3014	II
MB-3057	II
MB-3277	II
MB-3363	II
MB-3383	II
MB-4146	II
MB-4235	II
MB-4254	II
MB-4407	II
MB-4408	II
MB-4714	II
MB-4717	II
MB-4769	II
MB-4792	II
MB-4809	II
MB-4871	II
MB-4880	II
MB-4881	II
MB-4911	II
MB-4938	II
MB-5057	II
MB-5076	II
MB-5126	II
MB-5135	II
MB-5205	II
MB-5208	II
MB-5232	II
MB-5294	II
MB-5295	II
MB-5298	II
MB-5299	II
MB-5325	II
MB-5346	II
MB-5421	II
MB-5426	II
MB-5431	II
MB-5468	II
MB-5526	II
MB-5531	II
MB-5566	II
MB-5634	II
MB-5655	II
MB-6058	II
MB-6098	II
MB-6143	II
MB-6242	II
MB-6245	II
MB-6248	II
MB-6280	II
MB-6336	II
MB-7007	II
MB-7023	II
MB-7031	II
MB-7036	II
MB-7038	II
MB-7049	II
MB-7054	II
MB-7055	II
MB-7084	II
MB-7205	II
MB-7258	II
MB-7270	II
MB-0284	I
MB-0289	I
MB-0354	I
MB-0191	II
MB-0278	II
MB-0333	II
MB-0400	II
MB-0582	II
MB-5427	II
MB-6068	II

## Sheet: TableS2_ID_Validation Set
Table S2. Basal-like samples classification for the validation set.
Sample ID	Basal Group
MB-0150	I
MB-0164	I
MB-0269	I
MB-0316	I
MB-0414	I
MB-0435	I
MB-0608	I
MB-2718	I
MB-2821	I
MB-3062	I
MB-3218	I
MB-3395	I
MB-3476	I
MB-3502	I
MB-3567	I
MB-3702	I
MB-4416	I
MB-4696	I
MB-4733	I
MB-4942	I
MB-4974	I
MB-5065	I
MB-5070	I
MB-5137	I
MB-5222	I
MB-5223	I
MB-5440	I
MB-5565	I
MB-5572	I
MB-5633	I
MB-5651	I
MB-6144	I
MB-6188	I
MB-6305	I
MB-7017	I
MB-7158	I
MB-0100	II
MB-0153	II
MB-0214	II
MB-0259	II
MB-0396	II
MB-0401	II
MB-0420	II
MB-0500	II
MB-0516	II
MB-0558	II
MB-0639	II
MB-0664	II
MB-0874	II
MB-0901	II
MB-2771	II
MB-2827	II
MB-2842	II
MB-2849	II
MB-2917	II
MB-2993	II
MB-3046	II
MB-3063	II
MB-3123	II
MB-3211	II
MB-3297	II
MB-3500	II
MB-3706	II
MB-4024	II
MB-4332	II
MB-4417	II
MB-4621	II
MB-4660	II
MB-4663	II
MB-4679	II
MB-4694	II
MB-4707	II
MB-4715	II
MB-4732	II
MB-4757	II
MB-4758	II
MB-4793	II
MB-4865	II
MB-4888	II
MB-4945	II
MB-5102	II
MB-5115	II
MB-5138	II
MB-5173	II
MB-5188	II
MB-5209	II
MB-5225	II
MB-5235	II
MB-5236	II
MB-5258	II
MB-5335	II
MB-5378	II
MB-5387	II
MB-5390	II
MB-5442	II
MB-5450	II
MB-5465	II
MB-5482	II
MB-5529	II
MB-5547	II
MB-5548	II
MB-5551	II
MB-5560	II
MB-5624	II
MB-5625	II
MB-6178	II
MB-6237	II
MB-6251	II
MB-6272	II
MB-7009	II
MB-7012	II
MB-7030	II
MB-7052	II
MB-7078	II
MB-7087	II
MB-7090	II
MB-7114	II
MB-7145	II
MB-7151	II
MB-7155	II
MB-7159	II
MB-7165	II
MB-7225	II
MB-7267	II
MB-7269	II

## Sheet: TableS3_Centroids
Table S3. Probes/Genes centroids used for basal-like classification.
Illumina Probe ID	Gene Annotation	Basal I	Basal II
ILMN_1701243	C10ORF2	6.32	6.63
ILMN_1767253	RRP12	7.7	8.1
ILMN_2060413	CD24	12.48	13.6
ILMN_1778032	SURF6	8.48	8.84
ILMN_1655625	GPATCH1	6.91	7.28
ILMN_1723418	CEL	6.19	6.7
ILMN_1692198	LOC641765	5.77	6.01
ILMN_2328972	DNMT3B	5.9	6.36
ILMN_1712386	C21ORF45	6.6	7.03
ILMN_1715905	DSN1	6.8	7.18
ILMN_1796949	TPX2	7.53	8.07
ILMN_1703906	HJURP	7.27	7.79
ILMN_1810992	CAD	7.35	7.71
ILMN_2375032	KIAA1553	6.21	6.55
ILMN_2156267	EIF2AK1	11.11	11.46
ILMN_1802627	PSMG3	7.03	7.39
ILMN_1711904	MXD3	6.55	6.85
ILMN_2315964	PSRC1	5.55	5.72
ILMN_1660749	ASPSCR1	9.79	10.12
ILMN_1777794	PRKCSH	8.57	8.97
ILMN_1803510	LOC650803	5.89	6.09
ILMN_1786326	KCTD15	6.39	6.78
ILMN_1736130	C18ORF22	6.78	7.08
ILMN_1668090	STK25	8.25	8.59
ILMN_1742026	PYHIN1	6.35	5.77
ILMN_1684040	C6ORF190	6.09	5.6
ILMN_1712431	FAM113B	8.76	7.84
ILMN_2091920	PTCRA	5.83	5.47
ILMN_2396991	HCST	8.18	6.96
ILMN_1724533	LY96	10.17	8.94
ILMN_1678454	CASP4	9.32	8.54
ILMN_1793410	SNTB1	7.49	7.08
ILMN_1771385	GBP4	9.29	8.08
ILMN_1791211	DOK2	6.38	5.86
ILMN_2221046	GM2A	7.65	6.92
ILMN_2203271	FPR3	8.82	7.73
ILMN_1787529	C3AR1	7.22	6.4
ILMN_1666932	FCGR2A	8.63	7.7
ILMN_1678833	CCR1	6.71	6.06
ILMN_1774206	LOC647108	6.66	5.99
ILMN_2403228	CLEC12A	5.99	5.65
ILMN_1663142	CLEC12A	6.91	6.03
ILMN_1730710	ADORA3	7.08	6.68
ILMN_1700610	CLEC7A	6.2	5.79
ILMN_1715436	LOC650799	5.86	5.56
ILMN_1864900	MIAT	6.1	5.65
ILMN_2300695	IKZF3	5.62	5.42
ILMN_2132599	ANKRD22	7.32	6.77
ILMN_1681301	AIM2	7.79	6.85
ILMN_1683774	IL2RA	6.15	5.84
ILMN_2094942	MARCH1	6.23	5.71
ILMN_1683792	LAP3	10.24	9.3
ILMN_2232121	GPR65	7.16	6.43
ILMN_1734740	GPR65	6.69	6.01
ILMN_2066849	FAM26F	6.69	6.16
ILMN_2067890	CXCL11	7.11	6.12
ILMN_1761314	NFS1	8.97	7.83
ILMN_1674640	CXCR6	6.99	6
ILMN_2362902	RASSF5	8.68	7.76
ILMN_1723043	NAPSB	6.85	6.09
ILMN_1676575	IKZF1	7.55	6.73
ILMN_1715885	PTPN22	6.01	5.66
ILMN_1653652	PTPRC	6.49	5.76
ILMN_2246328	PTPN22	6.21	5.74
ILMN_2189936	RPL36AL	11.97	11.58
ILMN_1779347	GARNL3	5.81	6.12
ILMN_1664348	PNPLA4	5.73	5.59
ILMN_1702835	SH3BGRL	9.6	8.85
ILMN_1848030	HS.576380	5.38	5.28
ILMN_1684401	FMO1	7.3	6.63
ILMN_1758895	CTSK	10.32	9.34
ILMN_1743199	EGR2	8.22	7.24
ILMN_1691339	CLEC1A	6.53	6.13
ILMN_2389501	HSD11B1	6.98	6.09
ILMN_1715715	CEBPA	8.46	7.89
ILMN_1701461	TIMP3	8.61	7.84
ILMN_1673370	FBXL5	6.09	5.87
ILMN_1805064	SCARNA9	6.9	6.24
ILMN_1657810	PPM1M	8.5	7.78
ILMN_1801226	DOCK6	6.68	7.04
