# Supplementary material for: Basal-like breast cancer: molecular profiles, clinical features and survival outcomes
Source: BMC Med Genomics. 2017 Mar 28;10:19. doi: 10.1186/s12920-017-0250-9 (PMC5370447; doi:10.1186/s12920-017-0250-9)
Supplement: Supplementary file 3 — Functional annotation of G1, G2 and G3 probe sets. These tables contain all probes defined for G1 (Table S4), G2 (Table S5) and G3 (Table S6). The annotation is based on the Database for Annotation, Visualization and Integrated Discovery (DAVID). (XLSX 37 kb) [file 12920_2017_250_MOESM3_ESM.xlsx]

## Sheet: TableS4_G1_Annotation
Table S4. The functional annotation of G1 probes according to the Database for Annotation, Visualization and Integrated Discovery (DAVID).
Annotation Cluster 1	Enrichment Score: 1.7336618773077608
Category	Term	Count	%	PValue	Genes	List Total	Pop Hits	Pop Total	Fold Enrichment	Bonferroni	Benjamini	FDR
GOTERM_CC_FAT	GO:0000775~chromosome, centromeric region	3	13.0435	0.0102498	ILMN_1715905, ILMN_1703906, ILMN_1712386	17	124	12782	18.1907	0.523741	0.219066	10.1688
GOTERM_BP_FAT	GO:0007049~cell cycle	5	21.7391	0.0112346	ILMN_1715905, ILMN_1703906, ILMN_2315964, ILMN_1712386, ILMN_1796949	17	776	13528	5.12735	0.996275	0.996275	14.9958
GOTERM_CC_FAT	GO:0044427~chromosomal part	4	17.3913	0.0114205	ILMN_1715905, ILMN_2328972, ILMN_1703906, ILMN_1712386	17	386	12782	7.79153	0.562644	0.186779	11.2687
GOTERM_CC_FAT	GO:0005694~chromosome	4	17.3913	0.0182865	ILMN_1715905, ILMN_2328972, ILMN_1703906, ILMN_1712386	17	460	12782	6.53811	0.735209	0.198659	17.4777
SP_PIR_KEYWORDS	cell cycle	3	13.0435	0.0892485	ILMN_1715905, ILMN_1703906, ILMN_1712386	22	461	19235	5.68971	0.999252	0.972654	62.7055
Annotation Cluster 2	Enrichment Score: 1.4983078407879211
Category	Term	Count	%	PValue	Genes	List Total	Pop Hits	Pop Total	Fold Enrichment	Bonferroni	Benjamini	FDR
GOTERM_CC_FAT	GO:0043228~non-membrane-bounded organelle	9	39.1304	0.00767869	ILMN_1715905, ILMN_2328972, ILMN_1701243, ILMN_1703906, ILMN_1778032, ILMN_2315964, ILMN_1712386, ILMN_1796949, ILMN_1767253	17	2596	12782	2.60668	0.425927	0.425927	7.70998
GOTERM_CC_FAT	GO:0043232~intracellular non-membrane-bounded organelle	9	39.1304	0.00767869	ILMN_1715905, ILMN_2328972, ILMN_1701243, ILMN_1703906, ILMN_1778032, ILMN_2315964, ILMN_1712386, ILMN_1796949, ILMN_1767253	17	2596	12782	2.60668	0.425927	0.425927	7.70998
GOTERM_CC_FAT	GO:0005730~nucleolus	5	21.7391	0.00947366	ILMN_2328972, ILMN_1703906, ILMN_1778032, ILMN_1796949, ILMN_1767253	17	698	12782	5.38598	0.496089	0.290133	9.4329
GOTERM_CC_FAT	GO:0070013~intracellular organelle lumen	7	30.4348	0.0165796	ILMN_2328972, ILMN_1701243, ILMN_1703906, ILMN_1810992, ILMN_1778032, ILMN_1796949, ILMN_1767253	17	1779	12782	2.9585	0.69993	0.21396	15.972
GOTERM_CC_FAT	GO:0043233~organelle lumen	7	30.4348	0.0184451	ILMN_2328972, ILMN_1701243, ILMN_1703906, ILMN_1810992, ILMN_1778032, ILMN_1796949, ILMN_1767253	17	1820	12782	2.89186	0.738271	0.174274	17.6163
GOTERM_CC_FAT	GO:0031974~membrane-enclosed lumen	7	30.4348	0.0202032	ILMN_2328972, ILMN_1701243, ILMN_1703906, ILMN_1810992, ILMN_1778032, ILMN_1796949, ILMN_1767253	17	1856	12782	2.83576	0.769966	0.167807	19.1395
GOTERM_CC_FAT	GO:0031981~nuclear lumen	6	26.087	0.0279431	ILMN_2328972, ILMN_1703906, ILMN_1810992, ILMN_1778032, ILMN_1796949, ILMN_1767253	17	1450	12782	3.11124	0.870043	0.202862	25.5464
SP_PIR_KEYWORDS	nucleus	8	34.7826	0.167539	ILMN_1715905, ILMN_2328972, ILMN_1703906, ILMN_1711904, ILMN_1778032, ILMN_1712386, ILMN_1796949, ILMN_1767253	22	4283	19235	1.63309	0.999999	0.940625	85.5525
GOTERM_MF_FAT	GO:0003677~DNA binding	5	21.7391	0.192493	ILMN_2328972, ILMN_1701243, ILMN_1703906, ILMN_1711904, ILMN_1778032	14	2331	12983	1.98918	1	0.851148	90.5962
SP_PIR_KEYWORDS	dna-binding	4	17.3913	0.334308	ILMN_2328972, ILMN_1703906, ILMN_1711904, ILMN_1778032	22	1868	19235	1.8722	1	0.956428	98.6341
Annotation Cluster 3	Enrichment Score: 1.3877736376364578
Category	Term	Count	%	PValue	Genes	List Total	Pop Hits	Pop Total	Fold Enrichment	Bonferroni	Benjamini	FDR
GOTERM_BP_FAT	GO:0007049~cell cycle	5	21.7391	0.0112346	ILMN_1715905, ILMN_1703906, ILMN_2315964, ILMN_1712386, ILMN_1796949	17	776	13528	5.12735	0.996275	0.996275	14.9958
GOTERM_BP_FAT	GO:0000280~nuclear division	3	13.0435	0.0271954	ILMN_1715905, ILMN_1712386, ILMN_1796949	17	220	13528	10.8513	0.999999	0.989426	32.7321
GOTERM_BP_FAT	GO:0007067~mitosis	3	13.0435	0.0271954	ILMN_1715905, ILMN_1712386, ILMN_1796949	17	220	13528	10.8513	0.999999	0.989426	32.7321
GOTERM_BP_FAT	GO:0000087~M phase of mitotic cell cycle	3	13.0435	0.0281184	ILMN_1715905, ILMN_1712386, ILMN_1796949	17	224	13528	10.6576	0.999999	0.970681	33.6441
GOTERM_BP_FAT	GO:0048285~organelle fission	3	13.0435	0.0292901	ILMN_1715905, ILMN_1712386, ILMN_1796949	17	229	13528	10.4249	1	0.947294	34.7853
GOTERM_BP_FAT	GO:0000279~M phase	3	13.0435	0.0565368	ILMN_1715905, ILMN_1712386, ILMN_1796949	17	329	13528	7.25621	1	0.991781	56.6945
GOTERM_BP_FAT	GO:0000278~mitotic cell cycle	3	13.0435	0.0695588	ILMN_1715905, ILMN_1712386, ILMN_1796949	17	370	13528	6.45215	1	0.993893	64.5395
GOTERM_BP_FAT	GO:0022403~cell cycle phase	3	13.0435	0.0845419	ILMN_1715905, ILMN_1712386, ILMN_1796949	17	414	13528	5.76641	1	0.99577	71.9225
GOTERM_BP_FAT	GO:0022402~cell cycle process	3	13.0435	0.14224	ILMN_1715905, ILMN_1712386, ILMN_1796949	17	565	13528	4.2253	1	0.998216	88.9898
Annotation Cluster 4	Enrichment Score: 0.8069426518770156
Category	Term	Count	%	PValue	Genes	List Total	Pop Hits	Pop Total	Fold Enrichment	Bonferroni	Benjamini	FDR
GOTERM_BP_FAT	GO:0010558~negative regulation of macromolecule biosynthetic process	3	13.0435	0.134944	ILMN_2328972, ILMN_1711904, ILMN_2156267	17	547	13528	4.36434	1	0.999235	87.5637
GOTERM_BP_FAT	GO:0031327~negative regulation of cellular biosynthetic process	3	13.0435	0.14061	ILMN_2328972, ILMN_1711904, ILMN_2156267	17	561	13528	4.25543	1	0.998907	88.6852
GOTERM_BP_FAT	GO:0009890~negative regulation of biosynthetic process	3	13.0435	0.145512	ILMN_2328972, ILMN_1711904, ILMN_2156267	17	573	13528	4.16631	1	0.997491	89.5786
GOTERM_BP_FAT	GO:0010605~negative regulation of macromolecule metabolic process	3	13.0435	0.214367	ILMN_2328972, ILMN_1711904, ILMN_2156267	17	734	13528	3.25244	1	0.999651	96.8865
Annotation Cluster 5	Enrichment Score: 0.6911443158289918
Category	Term	Count	%	PValue	Genes	List Total	Pop Hits	Pop Total	Fold Enrichment	Bonferroni	Benjamini	FDR
GOTERM_MF_FAT	GO:0005524~ATP binding	5	21.7391	0.0514565	ILMN_1668090, ILMN_1701243, ILMN_1810992, ILMN_1796949, ILMN_2156267	14	1477	12983	3.13933	0.994356	0.924871	44.2404
GOTERM_MF_FAT	GO:0032559~adenyl ribonucleotide binding	5	21.7391	0.0536703	ILMN_1668090, ILMN_1701243, ILMN_1810992, ILMN_1796949, ILMN_2156267	14	1497	12983	3.09739	0.995511	0.835037	45.6626
GOTERM_MF_FAT	GO:0030554~adenyl nucleotide binding	5	21.7391	0.0630738	ILMN_1668090, ILMN_1701243, ILMN_1810992, ILMN_1796949, ILMN_2156267	14	1577	12983	2.94026	0.998313	0.797333	51.3432
GOTERM_MF_FAT	GO:0001883~purine nucleoside binding	5	21.7391	0.066066	ILMN_1668090, ILMN_1701243, ILMN_1810992, ILMN_1796949, ILMN_2156267	14	1601	12983	2.89618	0.998767	0.738063	53.0341
GOTERM_MF_FAT	GO:0001882~nucleoside binding	5	21.7391	0.0674638	ILMN_1668090, ILMN_1701243, ILMN_1810992, ILMN_1796949, ILMN_2156267	14	1612	12983	2.87642	0.998935	0.680449	53.8055
GOTERM_MF_FAT	GO:0032555~purine ribonucleotide binding	5	21.7391	0.0994959	ILMN_1668090, ILMN_1701243, ILMN_1810992, ILMN_1796949, ILMN_2156267	14	1836	12983	2.52548	0.999965	0.769432	68.6135
GOTERM_MF_FAT	GO:0032553~ribonucleotide binding	5	21.7391	0.0994959	ILMN_1668090, ILMN_1701243, ILMN_1810992, ILMN_1796949, ILMN_2156267	14	1836	12983	2.52548	0.999965	0.769432	68.6135
GOTERM_MF_FAT	GO:0017076~purine nucleotide binding	5	21.7391	0.112882	ILMN_1668090, ILMN_1701243, ILMN_1810992, ILMN_1796949, ILMN_2156267	14	1918	12983	2.41751	0.999992	0.769447	73.4036
GOTERM_MF_FAT	GO:0004672~protein kinase activity	3	13.0435	0.120821	ILMN_1668090, ILMN_1810992, ILMN_2156267	14	606	12983	4.59088	0.999997	0.753927	75.92
SP_PIR_KEYWORDS	kinase	3	13.0435	0.17203	ILMN_1668090, ILMN_1777794, ILMN_2156267	22	688	19235	3.81243	1	0.911314	86.3539
SP_PIR_KEYWORDS	atp-binding	4	17.3913	0.172967	ILMN_1668090, ILMN_1701243, ILMN_1810992, ILMN_2156267	22	1326	19235	2.63746	1	0.87619	86.516
GOTERM_MF_FAT	GO:0000166~nucleotide binding	5	21.7391	0.174379	ILMN_1668090, ILMN_1701243, ILMN_1810992, ILMN_1796949, ILMN_2156267	14	2245	12983	2.06538	1	0.847084	87.9818
GOTERM_BP_FAT	GO:0006468~protein amino acid phosphorylation	3	13.0435	0.185125	ILMN_1668090, ILMN_1810992, ILMN_2156267	17	667	13528	3.57915	1	0.999282	94.734
SP_PIR_KEYWORDS	transferase	4	17.3913	0.191809	ILMN_2328972, ILMN_1668090, ILMN_1810992, ILMN_2156267	22	1394	19235	2.5088	1	0.871228	89.4265
GOTERM_BP_FAT	GO:0016310~phosphorylation	3	13.0435	0.243696	ILMN_1668090, ILMN_1810992, ILMN_2156267	17	800	13528	2.98412	1	0.999823	98.1985
SP_PIR_KEYWORDS	nucleotide-binding	4	17.3913	0.278048	ILMN_1668090, ILMN_1701243, ILMN_1810992, ILMN_2156267	22	1686	19235	2.0743	1	0.938417	96.785
UP_SEQ_FEATURE	nucleotide phosphate-binding region:ATP	3	13.0435	0.285662	ILMN_1668090, ILMN_1701243, ILMN_2156267	22	962	19113	2.70927	1	0.999985	97.5929
GOTERM_BP_FAT	GO:0006793~phosphorus metabolic process	3	13.0435	0.321479	ILMN_1668090, ILMN_1810992, ILMN_2156267	17	973	13528	2.45354	1	0.999977	99.6217
GOTERM_BP_FAT	GO:0006796~phosphate metabolic process	3	13.0435	0.321479	ILMN_1668090, ILMN_1810992, ILMN_2156267	17	973	13528	2.45354	1	0.999977	99.6217
GOTERM_MF_FAT	GO:0046872~metal ion binding	5	21.7391	0.636586	ILMN_2328972, ILMN_1668090, ILMN_1810992, ILMN_1777794, ILMN_2156267	14	4140	12983	1.12	1	0.999743	99.9986
GOTERM_MF_FAT	GO:0043169~cation binding	5	21.7391	0.645328	ILMN_2328972, ILMN_1668090, ILMN_1810992, ILMN_1777794, ILMN_2156267	14	4179	12983	1.10954	1	0.999596	99.9989
GOTERM_MF_FAT	GO:0043167~ion binding	5	21.7391	0.659011	ILMN_2328972, ILMN_1668090, ILMN_1810992, ILMN_1777794, ILMN_2156267	14	4241	12983	1.09332	1	0.999464	99.9993
SP_PIR_KEYWORDS	cytoplasm	4	17.3913	0.730975	ILMN_1668090, ILMN_1810992, ILMN_2315964, ILMN_1796949	22	3332	19235	1.0496	1	0.999581	99.9999
GOTERM_MF_FAT	GO:0046914~transition metal ion binding	3	13.0435	0.802968	ILMN_2328972, ILMN_1810992, ILMN_2156267	14	2785	12983	0.998948	1	0.999975	100
SP_PIR_KEYWORDS	metal-binding	3	13.0435	0.857613	ILMN_2328972, ILMN_1668090, ILMN_1810992	22	2972	19235	0.882555	1	0.999978	100
Annotation Cluster 6	Enrichment Score: 0.037709604309455684
Category	Term	Count	%	PValue	Genes	List Total	Pop Hits	Pop Total	Fold Enrichment	Bonferroni	Benjamini	FDR
SP_PIR_KEYWORDS	signal	3	13.0435	0.892034	ILMN_1723418, ILMN_2060413, ILMN_1777794	22	3250	19235	0.807063	1	0.999989	100
UP_SEQ_FEATURE	signal peptide	3	13.0435	0.894287	ILMN_1723418, ILMN_2060413, ILMN_1777794	22	3250	19113	0.801944	1	1	100
SP_PIR_KEYWORDS	glycoprotein	3	13.0435	0.966079	ILMN_1723418, ILMN_2060413, ILMN_1777794	22	4318	19235	0.607447	1	1	100

## Sheet: TableS5_G2_Annotation
Table S5. The functional annotation of G2 probes according to the Database for Annotation, Visualization and Integrated Discovery (DAVID).
Annotation Cluster 1	Enrichment Score: 4.633142091351891
Category	Term	Count	%	PValue	Genes	List Total	Pop Hits	Pop Total	Fold Enrichment	Bonferroni	Benjamini	FDR
GOTERM_BP_FAT	GO:0006955~immune response	10	28.5714	4.53413e-06	ILMN_1724533, ILMN_2232121, ILMN_1734740, ILMN_1683774, ILMN_1700610, ILMN_2067890, ILMN_1653652, ILMN_1678833, ILMN_1681301, ILMN_1684040, ILMN_1771385	28	690	13528	7.00207	0.00218759	0.000437902	0.00649737
GOTERM_BP_FAT	GO:0007166~cell surface receptor linked signal transduction	14	40	1.79042e-05	ILMN_2232121, ILMN_1715885, ILMN_1700610, ILMN_2203271, ILMN_2246328, ILMN_1678833, ILMN_1684040, ILMN_1674640, ILMN_1724533, ILMN_1734740, ILMN_1683774, ILMN_2067890, ILMN_1791211, ILMN_1653652, ILMN_1787529, ILMN_1730710	28	1856	13528	3.6444	0.00861054	0.00123464	0.0256544
GOTERM_BP_FAT	GO:0006952~defense response	8	22.8571	0.000155283	ILMN_1724533, ILMN_1683774, ILMN_1700610, ILMN_2067890, ILMN_1653652, ILMN_1787529, ILMN_1678833, ILMN_1730710	28	615	13528	6.28479	0.0722635	0.00679567	0.222296
Annotation Cluster 2	Enrichment Score: 3.6129895185419545
Category	Term	Count	%	PValue	Genes	List Total	Pop Hits	Pop Total	Fold Enrichment	Bonferroni	Benjamini	FDR
GOTERM_BP_FAT	GO:0002429~immune response-activating cell surface receptor signaling pathway	5	14.2857	9.86714e-07	ILMN_1715885, ILMN_1700610, ILMN_1653652, ILMN_1787529, ILMN_2246328, ILMN_1684040	28	39	13528	61.9414	0.00047647	0.00047647	0.00141399
GOTERM_BP_FAT	GO:0002768~immune response-regulating cell surface receptor signaling pathway	5	14.2857	1.33728e-06	ILMN_1715885, ILMN_1700610, ILMN_1653652, ILMN_1787529, ILMN_2246328, ILMN_1684040	28	42	13528	57.517	0.000645699	0.000322901	0.00191636
GOTERM_BP_FAT	GO:0002757~immune response-activating signal transduction	5	14.2857	3.19073e-06	ILMN_1715885, ILMN_1700610, ILMN_1653652, ILMN_1787529, ILMN_2246328, ILMN_1684040	28	52	13528	46.456	0.00153994	0.000513577	0.00457234
GOTERM_BP_FAT	GO:0002764~immune response-regulating signal transduction	5	14.2857	4.30532e-06	ILMN_1715885, ILMN_1700610, ILMN_1653652, ILMN_1787529, ILMN_2246328, ILMN_1684040	28	56	13528	43.1378	0.00207732	0.000519734	0.00616951
GOTERM_BP_FAT	GO:0002684~positive regulation of immune system process	7	20	6.04628e-06	ILMN_1715885, ILMN_1683774, ILMN_1700610, ILMN_1676575, ILMN_1653652, ILMN_1787529, ILMN_2246328, ILMN_1684040	28	238	13528	14.2101	0.0029161	0.000486608	0.00866418
GOTERM_BP_FAT	GO:0002253~activation of immune response	5	14.2857	3.3943e-05	ILMN_1715885, ILMN_1700610, ILMN_1653652, ILMN_1787529, ILMN_2246328, ILMN_1684040	28	94	13528	25.6991	0.0162611	0.00204725	0.0486306
GOTERM_BP_FAT	GO:0042110~T cell activation	5	14.2857	0.000106657	ILMN_1715885, ILMN_1700610, ILMN_1676575, ILMN_1653652, ILMN_2246328, ILMN_1684040	28	126	13528	19.1723	0.0502136	0.00513857	0.152735
GOTERM_BP_FAT	GO:0050778~positive regulation of immune response	5	14.2857	0.000183442	ILMN_1715885, ILMN_1700610, ILMN_1653652, ILMN_1787529, ILMN_2246328, ILMN_1684040	28	145	13528	16.6601	0.0847982	0.00735703	0.262558
GOTERM_BP_FAT	GO:0030217~T cell differentiation	4	11.4286	0.000285187	ILMN_1715885, ILMN_1676575, ILMN_1653652, ILMN_2246328, ILMN_1684040	28	65	13528	29.7319	0.128697	0.0105413	0.407907
GOTERM_BP_FAT	GO:0046649~lymphocyte activation	5	14.2857	0.000611564	ILMN_1715885, ILMN_1700610, ILMN_1676575, ILMN_1653652, ILMN_2246328, ILMN_1684040	28	199	13528	12.1393	0.255823	0.0195057	0.872831
GOTERM_BP_FAT	GO:0050852~T cell receptor signaling pathway	3	8.57143	0.000945777	ILMN_1715885, ILMN_1653652, ILMN_2246328, ILMN_1684040	28	23	13528	63.0186	0.366837	0.0281601	1.34682
GOTERM_BP_FAT	GO:0030098~lymphocyte differentiation	4	11.4286	0.00109782	ILMN_1715885, ILMN_1676575, ILMN_1653652, ILMN_2246328, ILMN_1684040	28	103	13528	18.7628	0.411713	0.0307263	1.56176
GOTERM_BP_FAT	GO:0048584~positive regulation of response to stimulus	5	14.2857	0.00115576	ILMN_1715885, ILMN_1700610, ILMN_1653652, ILMN_1787529, ILMN_2246328, ILMN_1684040	28	236	13528	10.2361	0.427965	0.0305543	1.64355
GOTERM_BP_FAT	GO:0045321~leukocyte activation	5	14.2857	0.00126826	ILMN_1715885, ILMN_1700610, ILMN_1676575, ILMN_1653652, ILMN_2246328, ILMN_1684040	28	242	13528	9.98229	0.458254	0.0317461	1.80218
GOTERM_BP_FAT	GO:0050851~antigen receptor-mediated signaling pathway	3	8.57143	0.00194967	ILMN_1715885, ILMN_1653652, ILMN_2246328, ILMN_1684040	28	33	13528	43.9221	0.61039	0.0438937	2.75793
GOTERM_BP_FAT	GO:0002521~leukocyte differentiation	4	11.4286	0.00218999	ILMN_1715885, ILMN_1676575, ILMN_1653652, ILMN_2246328, ILMN_1684040	28	131	13528	14.7525	0.653172	0.046993	3.09294
GOTERM_BP_FAT	GO:0001775~cell activation	5	14.2857	0.00236898	ILMN_1715885, ILMN_1700610, ILMN_1676575, ILMN_1653652, ILMN_2246328, ILMN_1684040	28	287	13528	8.41712	0.68196	0.0466111	3.34175
GOTERM_BP_FAT	GO:0030097~hemopoiesis	4	11.4286	0.0112584	ILMN_1715885, ILMN_1676575, ILMN_1653652, ILMN_2246328, ILMN_1684040	28	236	13528	8.18886	0.995783	0.171861	14.9773
GOTERM_BP_FAT	GO:0048534~hemopoietic or lymphoid organ development	4	11.4286	0.014602	ILMN_1715885, ILMN_1676575, ILMN_1653652, ILMN_2246328, ILMN_1684040	28	260	13528	7.43297	0.999179	0.20482	19.006
GOTERM_BP_FAT	GO:0002520~immune system development	4	11.4286	0.0171138	ILMN_1715885, ILMN_1676575, ILMN_1653652, ILMN_2246328, ILMN_1684040	28	276	13528	7.00207	0.999761	0.217469	21.9148
Annotation Cluster 3	Enrichment Score: 3.341116782919796
Category	Term	Count	%	PValue	Genes	List Total	Pop Hits	Pop Total	Fold Enrichment	Bonferroni	Benjamini	FDR
GOTERM_BP_FAT	GO:0007166~cell surface receptor linked signal transduction	14	40	1.79042e-05	ILMN_2232121, ILMN_1715885, ILMN_1700610, ILMN_2203271, ILMN_2246328, ILMN_1678833, ILMN_1684040, ILMN_1674640, ILMN_1724533, ILMN_1734740, ILMN_1683774, ILMN_2067890, ILMN_1791211, ILMN_1653652, ILMN_1787529, ILMN_1730710	28	1856	13528	3.6444	0.00861054	0.00123464	0.0256544
GOTERM_BP_FAT	GO:0006954~inflammatory response	7	20	3.54755e-05	ILMN_1724533, ILMN_1683774, ILMN_1700610, ILMN_2067890, ILMN_1787529, ILMN_1678833, ILMN_1730710	28	325	13528	10.4062	0.016989	0.00190207	0.0508256
UP_SEQ_FEATURE	disulfide bond	14	40	0.000334409	ILMN_1666932, ILMN_2232121, ILMN_2221046, ILMN_2403228, ILMN_1700610, ILMN_1663142, ILMN_2203271, ILMN_1678833, ILMN_1674640, ILMN_2091920, ILMN_1724533, ILMN_1734740, ILMN_1683774, ILMN_2067890, ILMN_1787529, ILMN_1730710	33	2819	19113	2.87639	0.0345093	0.0345093	0.373941
GOTERM_BP_FAT	GO:0009611~response to wounding	7	20	0.000514952	ILMN_1724533, ILMN_1683774, ILMN_1700610, ILMN_2067890, ILMN_1787529, ILMN_1678833, ILMN_1730710	28	530	13528	6.38113	0.220253	0.0176135	0.735418
SP_PIR_KEYWORDS	inflammatory response	3	8.57143	0.00770696	ILMN_1724533, ILMN_1700610, ILMN_2067890	34	77	19235	22.0416	0.509233	0.111865	8.10498
GOTERM_CC_FAT	GO:0044459~plasma membrane part	10	28.5714	0.0106534	ILMN_2232121, ILMN_2221046, ILMN_1734740, ILMN_1683774, ILMN_1700610, ILMN_1793410, ILMN_1653652, ILMN_1787529, ILMN_1678833, ILMN_1730710, ILMN_1674640	24	2203	12782	2.41754	0.462707	0.143844	10.1081
Annotation Cluster 4	Enrichment Score: 2.513349090893987
Category	Term	Count	%	PValue	Genes	List Total	Pop Hits	Pop Total	Fold Enrichment	Bonferroni	Benjamini	FDR
GOTERM_BP_FAT	GO:0002684~positive regulation of immune system process	7	20	6.04628e-06	ILMN_1715885, ILMN_1683774, ILMN_1700610, ILMN_1676575, ILMN_1653652, ILMN_1787529, ILMN_2246328, ILMN_1684040	28	238	13528	14.2101	0.0029161	0.000486608	0.00866418
GOTERM_CC_FAT	GO:0009897~external side of plasma membrane	3	8.57143	0.0370569	ILMN_1683774, ILMN_1700610, ILMN_1653652	24	170	12782	9.39853	0.888098	0.26866	31.3189
GOTERM_CC_FAT	GO:0009986~cell surface	3	8.57143	0.128705	ILMN_1683774, ILMN_1700610, ILMN_1653652	24	348	12782	4.59124	0.999661	0.631704	74.6088
Annotation Cluster 5	Enrichment Score: 2.229028666619895
Category	Term	Count	%	PValue	Genes	List Total	Pop Hits	Pop Total	Fold Enrichment	Bonferroni	Benjamini	FDR
SP_PIR_KEYWORDS	receptor	13	37.1429	6.39976e-06	ILMN_1666932, ILMN_2232121, ILMN_1715885, ILMN_2403228, ILMN_1663142, ILMN_1700610, ILMN_2203271, ILMN_2246328, ILMN_1678833, ILMN_1674640, ILMN_2091920, ILMN_1734740, ILMN_1683774, ILMN_1653652, ILMN_1787529, ILMN_1730710	34	1583	19235	4.64596	0.000588606	0.000588606	0.00699141
SP_PIR_KEYWORDS	disulfide bond	15	42.8571	0.000158647	ILMN_1666932, ILMN_2232121, ILMN_2221046, ILMN_2403228, ILMN_1700610, ILMN_1663142, ILMN_2203271, ILMN_1678833, ILMN_1674640, ILMN_2091920, ILMN_1724533, ILMN_1734740, ILMN_1683774, ILMN_2067890, ILMN_1787529, ILMN_2396991, ILMN_1730710	34	2924	19235	2.9022	0.0144907	0.00727178	0.173183
UP_SEQ_FEATURE	disulfide bond	14	40	0.000334409	ILMN_1666932, ILMN_2232121, ILMN_2221046, ILMN_2403228, ILMN_1700610, ILMN_1663142, ILMN_2203271, ILMN_1678833, ILMN_1674640, ILMN_2091920, ILMN_1724533, ILMN_1734740, ILMN_1683774, ILMN_2067890, ILMN_1787529, ILMN_1730710	33	2819	19113	2.87639	0.0345093	0.0345093	0.373941
UP_SEQ_FEATURE	topological domain:Extracellular	13	37.1429	0.00094558	ILMN_1666932, ILMN_2232121, ILMN_2403228, ILMN_1663142, ILMN_1700610, ILMN_2203271, ILMN_1678833, ILMN_1674640, ILMN_2091920, ILMN_1734740, ILMN_1683774, ILMN_1653652, ILMN_1787529, ILMN_2396991, ILMN_1730710	33	2719	19113	2.76917	0.0945587	0.0484532	1.05407
SP_PIR_KEYWORDS	G protein-coupled receptor	4	11.4286	0.00102188	ILMN_2203271, ILMN_1787529, ILMN_1678833, ILMN_1730710	34	116	19235	19.5081	0.0897727	0.0308672	1.11074
GOTERM_MF_FAT	GO:0001653~peptide receptor activity	4	11.4286	0.00116661	ILMN_2203271, ILMN_1787529, ILMN_1678833, ILMN_1674640	25	114	12983	18.2218	0.132734	0.132734	1.33498
GOTERM_MF_FAT	GO:0008528~peptide receptor activity, G-protein coupled	4	11.4286	0.00116661	ILMN_2203271, ILMN_1787529, ILMN_1678833, ILMN_1674640	25	114	12983	18.2218	0.132734	0.132734	1.33498
GOTERM_BP_FAT	GO:0006935~chemotaxis	4	11.4286	0.00385583	ILMN_2203271, ILMN_2067890, ILMN_1787529, ILMN_1678833	28	160	13528	12.0786	0.845254	0.0719213	5.38577
GOTERM_BP_FAT	GO:0042330~taxis	4	11.4286	0.00385583	ILMN_2203271, ILMN_2067890, ILMN_1787529, ILMN_1678833	28	160	13528	12.0786	0.845254	0.0719213	5.38577
SP_PIR_KEYWORDS	transmembrane protein	6	17.1429	0.00446063	ILMN_1666932, ILMN_1683774, ILMN_2203271, ILMN_1653652, ILMN_1678833, ILMN_1730710	34	642	19235	5.28725	0.33721	0.0977143	4.76672
GOTERM_CC_FAT	GO:0016021~integral to membrane	17	48.5714	0.00598368	ILMN_1666932, ILMN_2232121, ILMN_2221046, ILMN_2403228, ILMN_1700610, ILMN_1663142, ILMN_2203271, ILMN_2066849, ILMN_2094942, ILMN_1678833, ILMN_1674640, ILMN_2091920, ILMN_1724533, ILMN_1734740, ILMN_1683774, ILMN_1653652, ILMN_1787529, ILMN_2396991, ILMN_1730710	24	5297	12782	1.70925	0.293969	0.293969	5.79647
GOTERM_MF_FAT	GO:0042277~peptide binding	4	11.4286	0.00598413	ILMN_2203271, ILMN_1787529, ILMN_1678833, ILMN_1674640	25	203	12983	10.2329	0.519178	0.306586	6.67725
UP_SEQ_FEATURE	topological domain:Cytoplasmic	13	37.1429	0.00615352	ILMN_1666932, ILMN_2232121, ILMN_2403228, ILMN_1663142, ILMN_1700610, ILMN_2203271, ILMN_1678833, ILMN_1674640, ILMN_2091920, ILMN_1734740, ILMN_1683774, ILMN_1653652, ILMN_1787529, ILMN_2396991, ILMN_1730710	33	3374	19113	2.23158	0.47697	0.194296	6.6804
GOTERM_CC_FAT	GO:0005886~plasma membrane	14	40	0.00624774	ILMN_1666932, ILMN_2232121, ILMN_2221046, ILMN_2403228, ILMN_1663142, ILMN_1700610, ILMN_1793410, ILMN_2203271, ILMN_1678833, ILMN_1674640, ILMN_1724533, ILMN_1734740, ILMN_1683774, ILMN_1653652, ILMN_1787529, ILMN_1730710	24	3777	12782	1.9741	0.304765	0.166193	6.04516
SP_PIR_KEYWORDS	chemotaxis	3	8.57143	0.00676843	ILMN_2203271, ILMN_2067890, ILMN_1787529	34	72	19235	23.5723	0.464638	0.11747	7.15096
INTERPRO	IPR017452:GPCR, rhodopsin-like superfamily	6	17.1429	0.00771283	ILMN_2232121, ILMN_1734740, ILMN_2203271, ILMN_1787529, ILMN_1678833, ILMN_1730710, ILMN_1674640	30	726	16659	4.58926	0.440496	0.440496	7.80463
INTERPRO	IPR000276:7TM GPCR, rhodopsin-like	6	17.1429	0.00775684	ILMN_2232121, ILMN_1734740, ILMN_2203271, ILMN_1787529, ILMN_1678833, ILMN_1730710, ILMN_1674640	30	727	16659	4.58294	0.442354	0.253243	7.84753
SP_PIR_KEYWORDS	glycoprotein	15	42.8571	0.00821563	ILMN_1666932, ILMN_2232121, ILMN_2221046, ILMN_2403228, ILMN_1700610, ILMN_1663142, ILMN_2203271, ILMN_1678833, ILMN_1674640, ILMN_2091920, ILMN_1724533, ILMN_1734740, ILMN_1683774, ILMN_1653652, ILMN_1787529, ILMN_2396991, ILMN_1730710	34	4318	19235	1.96527	0.531847	0.102752	8.61832
GOTERM_CC_FAT	GO:0031224~intrinsic to membrane	17	48.5714	0.00894678	ILMN_1666932, ILMN_2232121, ILMN_2221046, ILMN_2403228, ILMN_1700610, ILMN_1663142, ILMN_2203271, ILMN_2066849, ILMN_2094942, ILMN_1678833, ILMN_1674640, ILMN_2091920, ILMN_1724533, ILMN_1734740, ILMN_1683774, ILMN_1653652, ILMN_1787529, ILMN_2396991, ILMN_1730710	24	5485	12782	1.65067	0.406221	0.159493	8.55342
GOTERM_CC_FAT	GO:0044459~plasma membrane part	10	28.5714	0.0106534	ILMN_2232121, ILMN_2221046, ILMN_1734740, ILMN_1683774, ILMN_1700610, ILMN_1793410, ILMN_1653652, ILMN_1787529, ILMN_1678833, ILMN_1730710, ILMN_1674640	24	2203	12782	2.41754	0.462707	0.143844	10.1081
UP_SEQ_FEATURE	glycosylation site:N-linked (GlcNAc...)	14	40	0.0116956	ILMN_1666932, ILMN_2232121, ILMN_2221046, ILMN_2403228, ILMN_1700610, ILMN_1663142, ILMN_2203271, ILMN_1678833, ILMN_1674640, ILMN_2091920, ILMN_1724533, ILMN_1734740, ILMN_1683774, ILMN_1653652, ILMN_1787529, ILMN_1730710	33	4129	19113	1.9638	0.709245	0.265686	12.3464
SP_PIR_KEYWORDS	g-protein coupled receptor	6	17.1429	0.0120105	ILMN_2232121, ILMN_1734740, ILMN_2203271, ILMN_1787529, ILMN_1678833, ILMN_1730710, ILMN_1674640	34	816	19235	4.15982	0.670986	0.129734	12.3665
GOTERM_BP_FAT	GO:0007610~behavior	5	14.2857	0.0132949	ILMN_2221046, ILMN_2203271, ILMN_2067890, ILMN_1787529, ILMN_1678833	28	469	13528	5.15078	0.998442	0.193849	17.4527
SP_PIR_KEYWORDS	transducer	6	17.1429	0.0157885	ILMN_2232121, ILMN_1734740, ILMN_2203271, ILMN_1787529, ILMN_1678833, ILMN_1730710, ILMN_1674640	34	874	19235	3.88377	0.768722	0.150138	15.9588
GOTERM_CC_FAT	GO:0005887~integral to plasma membrane	7	20	0.0161424	ILMN_2232121, ILMN_2221046, ILMN_1734740, ILMN_1653652, ILMN_1787529, ILMN_1678833, ILMN_1730710, ILMN_1674640	24	1188	12782	3.13812	0.610891	0.172031	14.9488
PIR_SUPERFAMILY	PIRSF800006:rhodopsin-like G protein-coupled receptors	6	17.1429	0.0162852	ILMN_2232121, ILMN_1734740, ILMN_2203271, ILMN_1787529, ILMN_1678833, ILMN_1730710, ILMN_1674640	18	686	7396	3.59378	0.314525	0.314525	12.2032
GOTERM_BP_FAT	GO:0007626~locomotory behavior	4	11.4286	0.0167873	ILMN_2203271, ILMN_2067890, ILMN_1787529, ILMN_1678833	28	274	13528	7.05318	0.999719	0.219477	21.5423
GOTERM_CC_FAT	GO:0031226~intrinsic to plasma membrane	7	20	0.0178903	ILMN_2232121, ILMN_2221046, ILMN_1734740, ILMN_1653652, ILMN_1787529, ILMN_1678833, ILMN_1730710, ILMN_1674640	24	1215	12782	3.06838	0.649022	0.160127	16.4402
UP_SEQ_FEATURE	transmembrane region	15	42.8571	0.0200189	ILMN_1666932, ILMN_2232121, ILMN_2403228, ILMN_1663142, ILMN_1700610, ILMN_2203271, ILMN_2066849, ILMN_2094942, ILMN_1678833, ILMN_1674640, ILMN_2091920, ILMN_1734740, ILMN_1683774, ILMN_1653652, ILMN_1787529, ILMN_2396991, ILMN_1730710	33	4911	19113	1.76903	0.880365	0.346009	20.269
GOTERM_BP_FAT	GO:0007186~G-protein coupled receptor protein signaling pathway	7	20	0.0210246	ILMN_2232121, ILMN_1734740, ILMN_2203271, ILMN_2067890, ILMN_1787529, ILMN_1678833, ILMN_1730710, ILMN_1674640	28	1123	13528	3.01158	0.999965	0.236684	26.251
SP_PIR_KEYWORDS	transmembrane	15	42.8571	0.0281308	ILMN_1666932, ILMN_2232121, ILMN_2403228, ILMN_1663142, ILMN_1700610, ILMN_2203271, ILMN_2066849, ILMN_2094942, ILMN_1678833, ILMN_1674640, ILMN_2091920, ILMN_1734740, ILMN_1683774, ILMN_1653652, ILMN_1787529, ILMN_2396991, ILMN_1730710	34	4973	19235	1.70642	0.92757	0.212308	26.782
SP_PIR_KEYWORDS	cell membrane	9	25.7143	0.0289073	ILMN_1666932, ILMN_2232121, ILMN_1734740, ILMN_2403228, ILMN_1663142, ILMN_2203271, ILMN_1793410, ILMN_1787529, ILMN_1678833, ILMN_1730710, ILMN_1674640	34	2194	19235	2.3207	0.932705	0.201395	27.4186
SP_PIR_KEYWORDS	membrane	16	45.7143	0.0829762	ILMN_1666932, ILMN_2232121, ILMN_2403228, ILMN_1663142, ILMN_1700610, ILMN_1793410, ILMN_2203271, ILMN_2066849, ILMN_2094942, ILMN_1678833, ILMN_1674640, ILMN_2091920, ILMN_1734740, ILMN_1683774, ILMN_1653652, ILMN_1787529, ILMN_2396991, ILMN_1730710	34	6256	19235	1.44689	0.999654	0.412148	61.1837
KEGG_PATHWAY	hsa04080:Neuroactive ligand-receptor interaction	3	8.57143	0.191114	ILMN_2203271, ILMN_1787529, ILMN_1730710	17	256	5085	3.50528	0.993844	0.816728	81.7576
Annotation Cluster 6	Enrichment Score: 2.0142398518666638
Category	Term	Count	%	PValue	Genes	List Total	Pop Hits	Pop Total	Fold Enrichment	Bonferroni	Benjamini	FDR
GOTERM_BP_FAT	GO:0002684~positive regulation of immune system process	7	20	6.04628e-06	ILMN_1715885, ILMN_1683774, ILMN_1700610, ILMN_1676575, ILMN_1653652, ILMN_1787529, ILMN_2246328, ILMN_1684040	28	238	13528	14.2101	0.0029161	0.000486608	0.00866418
GOTERM_BP_FAT	GO:0045582~positive regulation of T cell differentiation	3	8.57143	0.00183376	ILMN_1683774, ILMN_1676575, ILMN_1653652	28	32	13528	45.2946	0.587913	0.043358	2.59597
GOTERM_BP_FAT	GO:0045621~positive regulation of lymphocyte differentiation	3	8.57143	0.00219168	ILMN_1683774, ILMN_1676575, ILMN_1653652	28	35	13528	41.4122	0.653455	0.0450304	3.09529
GOTERM_BP_FAT	GO:0045580~regulation of T cell differentiation	3	8.57143	0.00460508	ILMN_1683774, ILMN_1676575, ILMN_1653652	28	51	13528	28.4202	0.892406	0.0821725	6.40048
GOTERM_BP_FAT	GO:0045619~regulation of lymphocyte differentiation	3	8.57143	0.00695087	ILMN_1683774, ILMN_1676575, ILMN_1653652	28	63	13528	23.0068	0.965576	0.117307	9.5123
GOTERM_BP_FAT	GO:0050870~positive regulation of T cell activation	3	8.57143	0.00998316	ILMN_1683774, ILMN_1676575, ILMN_1653652	28	76	13528	19.0714	0.992141	0.158925	13.3923
GOTERM_BP_FAT	GO:0051251~positive regulation of lymphocyte activation	3	8.57143	0.015896	ILMN_1683774, ILMN_1676575, ILMN_1653652	28	97	13528	14.9426	0.999565	0.214832	20.5169
GOTERM_BP_FAT	GO:0002696~positive regulation of leukocyte activation	3	8.57143	0.0187918	ILMN_1683774, ILMN_1676575, ILMN_1653652	28	106	13528	13.6739	0.999895	0.230331	23.8036
GOTERM_BP_FAT	GO:0050867~positive regulation of cell activation	3	8.57143	0.02049	ILMN_1683774, ILMN_1676575, ILMN_1653652	28	111	13528	13.0579	0.999955	0.236816	25.6717
GOTERM_BP_FAT	GO:0050863~regulation of T cell activation	3	8.57143	0.0226097	ILMN_1683774, ILMN_1676575, ILMN_1653652	28	117	13528	12.3883	0.999984	0.24665	27.9438
GOTERM_BP_FAT	GO:0051249~regulation of lymphocyte activation	3	8.57143	0.0349022	ILMN_1683774, ILMN_1676575, ILMN_1653652	28	148	13528	9.79344	1	0.341975	39.8963
GOTERM_BP_FAT	GO:0002694~regulation of leukocyte activation	3	8.57143	0.0429916	ILMN_1683774, ILMN_1676575, ILMN_1653652	28	166	13528	8.7315	1	0.396703	46.7259
GOTERM_BP_FAT	GO:0050865~regulation of cell activation	3	8.57143	0.0472764	ILMN_1683774, ILMN_1676575, ILMN_1653652	28	175	13528	8.28245	1	0.419577	50.0439
GOTERM_BP_FAT	GO:0045597~positive regulation of cell differentiation	3	8.57143	0.0759494	ILMN_1683774, ILMN_1676575, ILMN_1653652	28	229	13528	6.32938	1	0.540952	67.7591
GOTERM_BP_FAT	GO:0051094~positive regulation of developmental process	3	8.57143	0.105621	ILMN_1683774, ILMN_1676575, ILMN_1653652	28	278	13528	5.21377	1	0.63842	79.8031
Annotation Cluster 7	Enrichment Score: 1.0637934345526183
Category	Term	Count	%	PValue	Genes	List Total	Pop Hits	Pop Total	Fold Enrichment	Bonferroni	Benjamini	FDR
GOTERM_CC_FAT	GO:0005887~integral to plasma membrane	7	20	0.0161424	ILMN_2232121, ILMN_2221046, ILMN_1734740, ILMN_1653652, ILMN_1787529, ILMN_1678833, ILMN_1730710, ILMN_1674640	24	1188	12782	3.13812	0.610891	0.172031	14.9488
GOTERM_CC_FAT	GO:0031226~intrinsic to plasma membrane	7	20	0.0178903	ILMN_2232121, ILMN_2221046, ILMN_1734740, ILMN_1653652, ILMN_1787529, ILMN_1678833, ILMN_1730710, ILMN_1674640	24	1215	12782	3.06838	0.649022	0.160127	16.4402
GOTERM_BP_FAT	GO:0007204~elevation of cytosolic calcium ion concentration	3	8.57143	0.0201453	ILMN_1653652, ILMN_1787529, ILMN_1678833	28	110	13528	13.1766	0.999946	0.23894	25.2961
GOTERM_BP_FAT	GO:0051480~cytosolic calcium ion homeostasis	3	8.57143	0.0229715	ILMN_1653652, ILMN_1787529, ILMN_1678833	28	118	13528	12.2833	0.999987	0.244682	28.3251
GOTERM_BP_FAT	GO:0006874~cellular calcium ion homeostasis	3	8.57143	0.0512124	ILMN_1653652, ILMN_1787529, ILMN_1678833	28	183	13528	7.92037	1	0.438464	52.9214
GOTERM_BP_FAT	GO:0055074~calcium ion homeostasis	3	8.57143	0.0537312	ILMN_1653652, ILMN_1787529, ILMN_1678833	28	188	13528	7.70973	1	0.447216	54.6811
GOTERM_BP_FAT	GO:0006875~cellular metal ion homeostasis	3	8.57143	0.0578522	ILMN_1653652, ILMN_1787529, ILMN_1678833	28	196	13528	7.39504	1	0.465128	57.4288
GOTERM_BP_FAT	GO:0055065~metal ion homeostasis	3	8.57143	0.0626175	ILMN_1653652, ILMN_1787529, ILMN_1678833	28	205	13528	7.07038	1	0.485482	60.4125
GOTERM_BP_FAT	GO:0030005~cellular di-, tri-valent inorganic cation homeostasis	3	8.57143	0.0748055	ILMN_1653652, ILMN_1787529, ILMN_1678833	28	227	13528	6.38515	1	0.54268	67.1824
GOTERM_BP_FAT	GO:0055066~di-, tri-valent inorganic cation homeostasis	3	8.57143	0.0817537	ILMN_1653652, ILMN_1787529, ILMN_1678833	28	239	13528	6.06455	1	0.561282	70.5428
GOTERM_BP_FAT	GO:0030003~cellular cation homeostasis	3	8.57143	0.0907122	ILMN_1653652, ILMN_1787529, ILMN_1678833	28	254	13528	5.70641	1	0.593671	74.4038
GOTERM_BP_FAT	GO:0055080~cation homeostasis	3	8.57143	0.110735	ILMN_1653652, ILMN_1787529, ILMN_1678833	28	286	13528	5.06793	1	0.649964	81.3963
GOTERM_BP_FAT	GO:0006873~cellular ion homeostasis	3	8.57143	0.170704	ILMN_1653652, ILMN_1787529, ILMN_1678833	28	374	13528	3.87548	1	0.795275	93.1596
GOTERM_BP_FAT	GO:0055082~cellular chemical homeostasis	3	8.57143	0.174988	ILMN_1653652, ILMN_1787529, ILMN_1678833	28	380	13528	3.81429	1	0.787429	93.649
GOTERM_BP_FAT	GO:0042592~homeostatic process	4	11.4286	0.187002	ILMN_1683774, ILMN_1653652, ILMN_1787529, ILMN_1678833	28	751	13528	2.57333	1	0.805873	94.8531
GOTERM_BP_FAT	GO:0050801~ion homeostasis	3	8.57143	0.195943	ILMN_1653652, ILMN_1787529, ILMN_1678833	28	409	13528	3.54384	1	0.817124	95.6073
GOTERM_BP_FAT	GO:0019725~cellular homeostasis	3	8.57143	0.238004	ILMN_1653652, ILMN_1787529, ILMN_1678833	28	466	13528	3.11036	1	0.850835	97.9661
GOTERM_BP_FAT	GO:0048878~chemical homeostasis	3	8.57143	0.272396	ILMN_1653652, ILMN_1787529, ILMN_1678833	28	512	13528	2.83092	1	0.888551	98.9507
GOTERM_BP_FAT	GO:0043085~positive regulation of catalytic activity	3	8.57143	0.278391	ILMN_2221046, ILMN_1653652, ILMN_1730710	28	520	13528	2.78736	1	0.891344	99.068
GOTERM_BP_FAT	GO:0044093~positive regulation of molecular function	3	8.57143	0.327723	ILMN_2221046, ILMN_1653652, ILMN_1730710	28	586	13528	2.47343	1	0.930316	99.6622
Annotation Cluster 8	Enrichment Score: 0.8476986585727411
Category	Term	Count	%	PValue	Genes	List Total	Pop Hits	Pop Total	Fold Enrichment	Bonferroni	Benjamini	FDR
GOTERM_BP_FAT	GO:0006915~apoptosis	4	11.4286	0.116619	ILMN_2362902, ILMN_2232121, ILMN_1734740, ILMN_1683774, ILMN_1678454	28	602	13528	3.21025	1	0.663426	83.0847
GOTERM_BP_FAT	GO:0012501~programmed cell death	4	11.4286	0.120523	ILMN_2362902, ILMN_2232121, ILMN_1734740, ILMN_1683774, ILMN_1678454	28	611	13528	3.16296	1	0.66968	84.125
SP_PIR_KEYWORDS	Apoptosis	3	8.57143	0.138556	ILMN_2362902, ILMN_2232121, ILMN_1734740, ILMN_1678454	34	381	19235	4.45461	0.999999	0.575816	80.3951
GOTERM_BP_FAT	GO:0008219~cell death	4	11.4286	0.17096	ILMN_2362902, ILMN_2232121, ILMN_1734740, ILMN_1683774, ILMN_1678454	28	719	13528	2.68786	1	0.79014	93.1899
GOTERM_BP_FAT	GO:0016265~death	4	11.4286	0.173438	ILMN_2362902, ILMN_2232121, ILMN_1734740, ILMN_1683774, ILMN_1678454	28	724	13528	2.6693	1	0.789728	93.4758
Annotation Cluster 9	Enrichment Score: 0.6665063132109713
Category	Term	Count	%	PValue	Genes	List Total	Pop Hits	Pop Total	Fold Enrichment	Bonferroni	Benjamini	FDR
GOTERM_BP_FAT	GO:0043065~positive regulation of apoptosis	3	8.57143	0.21133	ILMN_1683774, ILMN_1653652, ILMN_1678454	28	430	13528	3.37076	1	0.837994	96.6698
GOTERM_BP_FAT	GO:0043068~positive regulation of programmed cell death	3	8.57143	0.21354	ILMN_1683774, ILMN_1653652, ILMN_1678454	28	433	13528	3.34741	1	0.836813	96.801
GOTERM_BP_FAT	GO:0042981~regulation of apoptosis	4	11.4286	0.214447	ILMN_1683774, ILMN_1653652, ILMN_1678454, ILMN_2091920	28	804	13528	2.4037	1	0.83363	96.8535
GOTERM_BP_FAT	GO:0010942~positive regulation of cell death	3	8.57143	0.215015	ILMN_1683774, ILMN_1653652, ILMN_1678454	28	435	13528	3.33202	1	0.82995	96.8859
GOTERM_BP_FAT	GO:0043067~regulation of programmed cell death	4	11.4286	0.218673	ILMN_1683774, ILMN_1653652, ILMN_1678454, ILMN_2091920	28	812	13528	2.38001	1	0.831174	97.0875
GOTERM_BP_FAT	GO:0010941~regulation of cell death	4	11.4286	0.220262	ILMN_1683774, ILMN_1653652, ILMN_1678454, ILMN_2091920	28	815	13528	2.37125	1	0.829189	97.1713
Annotation Cluster 10	Enrichment Score: 0.59126051294051
Category	Term	Count	%	PValue	Genes	List Total	Pop Hits	Pop Total	Fold Enrichment	Bonferroni	Benjamini	FDR
GOTERM_BP_FAT	GO:0007242~intracellular signaling cascade	6	17.1429	0.0995319	ILMN_2362902, ILMN_1724533, ILMN_1700610, ILMN_1791211, ILMN_1653652, ILMN_1678833	28	1256	13528	2.30801	1	0.622357	77.7405
GOTERM_BP_FAT	GO:0007155~cell adhesion	3	8.57143	0.410915	ILMN_1700610, ILMN_1653652, ILMN_1678833	28	700	13528	2.07061	1	0.968381	99.9491
GOTERM_BP_FAT	GO:0022610~biological adhesion	3	8.57143	0.411627	ILMN_1700610, ILMN_1653652, ILMN_1678833	28	701	13528	2.06766	1	0.967148	99.95
Annotation Cluster 11	Enrichment Score: 0.5640058000620052
Category	Term	Count	%	PValue	Genes	List Total	Pop Hits	Pop Total	Fold Enrichment	Bonferroni	Benjamini	FDR
SP_PIR_KEYWORDS	Protease	3	8.57143	0.201288	ILMN_1723043, ILMN_1683792, ILMN_1678454	34	484	19235	3.50662	1	0.663207	91.4172
GOTERM_MF_FAT	GO:0070011~peptidase activity, acting on L-amino acid peptides	3	8.57143	0.269763	ILMN_1723043, ILMN_1683792, ILMN_1678454	25	549	12983	2.83781	1	0.998326	97.321
SP_PIR_KEYWORDS	hydrolase	5	14.2857	0.275452	ILMN_1715885, ILMN_1723043, ILMN_1653652, ILMN_2246328, ILMN_1683792, ILMN_1678454	34	1555	19235	1.81908	1	0.772852	97.0402
GOTERM_MF_FAT	GO:0008233~peptidase activity	3	8.57143	0.287157	ILMN_1723043, ILMN_1683792, ILMN_1678454	25	574	12983	2.71422	1	0.997259	97.9704
GOTERM_BP_FAT	GO:0006508~proteolysis	4	11.4286	0.352375	ILMN_1723043, ILMN_2094942, ILMN_1683792, ILMN_1678454	28	1054	13528	1.83356	1	0.943554	99.8022
Annotation Cluster 12	Enrichment Score: 0.1058637072895821
Category	Term	Count	%	PValue	Genes	List Total	Pop Hits	Pop Total	Fold Enrichment	Bonferroni	Benjamini	FDR
SP_PIR_KEYWORDS	zinc	5	14.2857	0.526939	ILMN_2362902, ILMN_1676575, ILMN_2094942, ILMN_1683792, ILMN_2300695	34	2189	19235	1.29222	1	0.94992	99.9719
SP_PIR_KEYWORDS	zinc-finger	4	11.4286	0.575238	ILMN_2362902, ILMN_1676575, ILMN_2094942, ILMN_2300695	34	1718	19235	1.3172	1	0.962454	99.9913
GOTERM_MF_FAT	GO:0008270~zinc ion binding	5	14.2857	0.640777	ILMN_2362902, ILMN_1676575, ILMN_2094942, ILMN_1683792, ILMN_2300695	25	2311	12983	1.12358	1	0.999999	99.9992
SP_PIR_KEYWORDS	metal-binding	5	14.2857	0.772347	ILMN_2362902, ILMN_1676575, ILMN_2094942, ILMN_1683792, ILMN_2300695	34	2972	19235	0.951775	1	0.995687	100
GOTERM_MF_FAT	GO:0046914~transition metal ion binding	5	14.2857	0.789156	ILMN_2362902, ILMN_1676575, ILMN_2094942, ILMN_1683792, ILMN_2300695	25	2785	12983	0.932352	1	1	100
GOTERM_MF_FAT	GO:0046872~metal ion binding	6	17.1429	0.921576	ILMN_2362902, ILMN_1793410, ILMN_1676575, ILMN_2094942, ILMN_1683792, ILMN_2300695	25	4140	12983	0.752638	1	1	100
GOTERM_MF_FAT	GO:0043169~cation binding	6	17.1429	0.925945	ILMN_2362902, ILMN_1793410, ILMN_1676575, ILMN_2094942, ILMN_1683792, ILMN_2300695	25	4179	12983	0.745614	1	1	100
GOTERM_MF_FAT	GO:0043167~ion binding	6	17.1429	0.93248	ILMN_2362902, ILMN_1793410, ILMN_1676575, ILMN_2094942, ILMN_1683792, ILMN_2300695	25	4241	12983	0.734714	1	1	100
GOTERM_CC_FAT	GO:0043232~intracellular non-membrane-bounded organelle	3	8.57143	0.963072	ILMN_2362902, ILMN_1793410, ILMN_1676575	24	2596	12782	0.615466	1	1	100
GOTERM_CC_FAT	GO:0043228~non-membrane-bounded organelle	3	8.57143	0.963072	ILMN_2362902, ILMN_1793410, ILMN_1676575	24	2596	12782	0.615466	1	1	100

## Sheet: TableS6_G3_Annotation
Table S6. The functional annotation of G3 probes according to the Database for Annotation, Visualization and Integrated Discovery (DAVID).
Annotation Cluster 1	Enrichment Score: 0.18264800021068514
Category	Term	Count	%	PValue	Genes	List Total	Pop Hits	Pop Total	Fold Enrichment	Bonferroni	Benjamini	FDR
SP_PIR_KEYWORDS	metal-binding	4	26.6667	0.325217	ILMN_1701461, ILMN_1673370, ILMN_1743199, ILMN_1657810	14	2972	19235	1.84916	1	0.999801	98.1851
SP_PIR_KEYWORDS	alternative splicing	4	26.6667	0.932701	ILMN_1673370, ILMN_1743199, ILMN_1779347, ILMN_1657810	14	7488	19235	0.733936	1	1	100
UP_SEQ_FEATURE	splice variant	4	26.6667	0.933556	ILMN_1673370, ILMN_1743199, ILMN_1779347, ILMN_1657810	14	7458	19113	0.732215	1	1	100
Annotation Cluster 2	Enrichment Score: 0.048658933042877155
Category	Term	Count	%	PValue	Genes	List Total	Pop Hits	Pop Total	Fold Enrichment	Bonferroni	Benjamini	FDR
GOTERM_CC_FAT	GO:0016021~integral to membrane	3	20	0.859483	ILMN_1691339, ILMN_2389501, ILMN_1684401	8	5297	12782	0.904899	1	1	100
GOTERM_CC_FAT	GO:0031224~intrinsic to membrane	3	20	0.876326	ILMN_1691339, ILMN_2389501, ILMN_1684401	8	5485	12782	0.873883	1	1	100
SP_PIR_KEYWORDS	transmembrane	3	20	0.886815	ILMN_1691339, ILMN_2389501, ILMN_1684401	14	4973	19235	0.828833	1	1	100
SP_PIR_KEYWORDS	membrane	3	20	0.956375	ILMN_1691339, ILMN_2389501, ILMN_1684401	14	6256	19235	0.658853	1	1	100
