# Supplementary material for: Basal-like breast cancer: molecular profiles, clinical features and survival outcomes
Source: BMC Med Genomics. 2017 Mar 28;10:19. doi: 10.1186/s12920-017-0250-9 (PMC5370447; doi:10.1186/s12920-017-0250-9)
Supplement: Supplementary file 4 — Tables S7, S8 and S9. MicroRNAs differentiating between Basal I and Basal II and the corresponding gene targets. Table S7 shows the miRNAs differentially expressed in Basal I and II subgroups, with the corresponding p-value in the METABRIC training and validation sets. Tables S8 and S9 list miRNAs and all gene targets for Basal I and Basal II, respectively. (XLSX 69 kb) [file 12920_2017_250_MOESM4_ESM.xlsx]

## Sheet: TableS7_miRNAs
Table S7. MicroRNAs differentially expressed in Basal I and Basal II, and respective p-values.
ProbeID	MicroRNA	Training Set	Validation Set
CRINCR2000005427		0.00028	0.0011
A_25_P00012305	miR-361-3p	0.00028	0.0068
A_25_P00012357	miR-342-3p	0.0004	0.0027
A_25_P00012177	miR-140-3p	0.00013	0.0063
A_25_P00012086	miR-34a	0.0049	0.00016
A_25_P00010204	miR-22	0.0063	0.0092
A_25_P00014844	miR-142-5p	0.0002	4.1e-06
A_25_P00011016	miR-142-3p	0.0022	5.5e-05
A_25_P00012271	miR-155	6.3e-06	0.00047
A_25_P00012354	miR-342-5p	2e-07	1.5e-05
A_25_P00014847	miR-150	8.7e-06	0.00029
CRINCR2000005084	put-miR-4391	0.00012	0.0044
A_25_P00012274	miR-29c	0.0067	0.002
A_25_P00013484	miR-29c*	0.00056	0.008
A_25_P00012013	miR-29a	0.0048	0.0095
A_25_P00013163	miR-19b-1*	0.00053	0.0019
A_25_P00013151	miR-17*	0.0005	0.002
A_25_P00013841	miR-17	0.0019	0.00042
A_25_P00013469	miR-200c*	0.00018	0.0095

## Sheet: TableS8_TargetsBasalI
Table S8. MicroRNAs and gene targets, with the respective expression levels, in Basal I.
gene_id	mature_miRNA	mirExpr	symbol	geneExpr	Cor Basal I	P-value Basal I
56652	hsa-miR-140-3p	10.2559	C10orf2	6.33744	-0.054	0.702	FALSE
6373	hsa-miR-140-3p	10.2559	CXCL11	7.04689	-0.111	0.429	FALSE
79047	hsa-miR-140-3p	10.2559	KCTD15	6.5043	-0.24	0.084	FALSE
8228	hsa-miR-140-3p	10.2559	PNPLA4	5.69402	0.019	0.894	FALSE
5589	hsa-miR-140-3p	10.2559	PRKCSH	8.59977	0.064	0.65	FALSE
23223	hsa-miR-140-3p	10.2559	RRP12	7.70496	-0.087	0.537	FALSE
10494	hsa-miR-140-3p	10.2559	STK25	8.29788	0.066	0.637	FALSE
100133941	hsa-miR-142-3p	13.668	CD24	12.738	-0.27	0.0504	FALSE
1959	hsa-miR-142-3p	13.668	EGR2	8.11905	0.312	0.0232	FALSE
8228	hsa-miR-142-3p	13.668	PNPLA4	5.69402	0.097	0.487	FALSE
6451	hsa-miR-142-3p	13.668	SH3BGRL	9.51453	0.215	0.121	FALSE
56652	hsa-miR-142-5p	9.9407	C10orf2	6.33744	0.161	0.25	FALSE
100133941	hsa-miR-142-5p	9.9407	CD24	12.738	-0.127	0.364	FALSE
1050	hsa-miR-142-5p	9.9407	CEBPA	8.54195	0.176	0.209	FALSE
1959	hsa-miR-142-5p	9.9407	EGR2	8.11905	0.203	0.145	FALSE
26234	hsa-miR-142-5p	9.9407	FBXL5	6.10637	0.07	0.616	FALSE
2359	hsa-miR-142-5p	9.9407	FPR3	8.74683	-0.063	0.653	FALSE
3290	hsa-miR-142-5p	9.9407	HSD11B1	6.88721	0.161	0.249	FALSE
83593	hsa-miR-142-5p	9.9407	RASSF5	8.6776	0.634	3.53e-07	TRUE
7078	hsa-miR-142-5p	9.9407	TIMP3	8.60755	-0.368	0.00665	TRUE
1230	hsa-miR-150	12.7499	CCR1	6.60329	-0.079	0.575	FALSE
1959	hsa-miR-150	12.7499	EGR2	8.11905	0.151	0.28	FALSE
26234	hsa-miR-150	12.7499	FBXL5	6.10637	-0.03	0.832	FALSE
440823	hsa-miR-150	12.7499	MIAT	6.04007	0.403	0.0028	TRUE
84722	hsa-miR-155	10.5658	PSRC1	5.537	-0.07	0.621	FALSE
79863	hsa-miR-155	10.5658	RBFA	6.7726	-0.16	0.252	FALSE
9447	hsa-miR-17	9.7715	AIM2	7.81796	0.105	0.455	FALSE
57673	hsa-miR-17	9.7715	BEND3	6.27524	0.324	0.0182	FALSE
1056	hsa-miR-17	9.7715	CEL	6.26018	0.243	0.0791	FALSE
1513	hsa-miR-17	9.7715	CTSK	10.4155	-0.363	0.00764	FALSE
1959	hsa-miR-17	9.7715	EGR2	8.11905	0.043	0.761	FALSE
26234	hsa-miR-17	9.7715	FBXL5	6.10637	-0.336	0.0138	FALSE
8228	hsa-miR-17	9.7715	PNPLA4	5.69402	-0.026	0.852	FALSE
149628	hsa-miR-17	9.7715	PYHIN1	6.29593	-0.074	0.596	FALSE
6641	hsa-miR-17	9.7715	SNTB1	7.3364	-0.211	0.129	FALSE
7078	hsa-miR-17	9.7715	TIMP3	8.60755	-0.329	0.0164	FALSE
10663	hsa-miR-19b-1*	7.18961	CXCR6	6.88227	-0.227	0.102	FALSE
2212	hsa-miR-19b-1*	7.18961	FCGR2A	8.53924	0.149	0.287	FALSE
3290	hsa-miR-19b-1*	7.18961	HSD11B1	6.88721	-0.145	0.299	FALSE
83463	hsa-miR-19b-1*	7.18961	MXD3	6.60142	-0.154	0.271	FALSE
9046	hsa-miR-200c*	6.54395	DOK2	6.32426	-0.313	0.0224	FALSE
55355	hsa-miR-200c*	6.54395	HJURP	7.261	0.161	0.249	FALSE
3559	hsa-miR-200c*	6.54395	IL2RA	6.13933	0.264	0.0565	FALSE
84722	hsa-miR-200c*	6.54395	PSRC1	5.537	0.145	0.3	FALSE
23223	hsa-miR-200c*	6.54395	RRP12	7.70496	0.212	0.128	FALSE
9046	hsa-miR-22	14.6523	DOK2	6.32426	0.325	0.018	FALSE
2760	hsa-miR-22	14.6523	GM2A	7.59546	-0.111	0.428	FALSE
3290	hsa-miR-22	14.6523	HSD11B1	6.88721	-0.06	0.668	FALSE
83463	hsa-miR-22	14.6523	MXD3	6.60142	-0.211	0.129	FALSE
8228	hsa-miR-22	14.6523	PNPLA4	5.69402	0.198	0.156	FALSE
10494	hsa-miR-22	14.6523	STK25	8.29788	-0.061	0.665	FALSE
7078	hsa-miR-22	14.6523	TIMP3	8.60755	0.368	0.00693	TRUE
64581	hsa-miR-29a	14.1522	CLEC7A	6.12821	-0.149	0.285	FALSE
1789	hsa-miR-29a	14.1522	DNMT3B	5.94319	-0.087	0.535	FALSE
2212	hsa-miR-29a	14.1522	FCGR2A	8.53924	-0.127	0.364	FALSE
2326	hsa-miR-29a	14.1522	FMO1	7.38592	-0.092	0.511	FALSE
79047	hsa-miR-29a	14.1522	KCTD15	6.5043	0.056	0.689	FALSE
440823	hsa-miR-29a	14.1522	MIAT	6.04007	0.292	0.034	FALSE
22974	hsa-miR-29a	14.1522	TPX2	7.51496	0.023	0.869	FALSE
64581	hsa-miR-29c	12.2687	CLEC7A	6.12821	-0.23	0.0983	FALSE
1789	hsa-miR-29c	12.2687	DNMT3B	5.94319	0.028	0.843	FALSE
2212	hsa-miR-29c	12.2687	FCGR2A	8.53924	-0.179	0.199	FALSE
2326	hsa-miR-29c	12.2687	FMO1	7.38592	0.059	0.677	FALSE
79047	hsa-miR-29c	12.2687	KCTD15	6.5043	-0.161	0.249	FALSE
440823	hsa-miR-29c	12.2687	MIAT	6.04007	0.289	0.0358	FALSE
22974	hsa-miR-29c	12.2687	TPX2	7.51496	-0.081	0.562	FALSE
84253	hsa-miR-29c*	7.85636	GARNL3	5.84676	-0.091	0.517	FALSE
55355	hsa-miR-29c*	7.85636	HJURP	7.261	-0.227	0.101	FALSE
54069	hsa-miR-29c*	7.85636	MIS18A	6.65633	-0.144	0.303	FALSE
83463	hsa-miR-342-3p	10.2413	MXD3	6.60142	0.069	0.624	FALSE
84262	hsa-miR-342-3p	10.2413	PSMG3	7.05404	-0.172	0.218	FALSE
171558	hsa-miR-342-3p	10.2413	PTCRA	5.78404	0.351	0.0102	FALSE
5788	hsa-miR-342-3p	10.2413	PTPRC	6.50545	0.107	0.445	FALSE
7078	hsa-miR-342-3p	10.2413	TIMP3	8.60755	-0.215	0.122	FALSE
79058	hsa-miR-342-5p	8.80946	ASPSCR1	9.8707	0.002	0.986	FALSE
837	hsa-miR-342-5p	8.80946	CASP4	9.26779	0.255	0.0652	FALSE
10320	hsa-miR-342-5p	8.80946	IKZF1	7.59667	0.341	0.0127	FALSE
84722	hsa-miR-342-5p	8.80946	PSRC1	5.537	-0.137	0.328	FALSE
6373	hsa-miR-34a	13.1399	CXCL11	7.04689	0.133	0.341	FALSE
79980	hsa-miR-34a	13.1399	DSN1	6.88276	-0.179	0.199	FALSE
2212	hsa-miR-34a	13.1399	FCGR2A	8.53924	0.374	0.0058	FALSE
26191	hsa-miR-34a	13.1399	GPR65	6.04071	0.346	0.0112	FALSE
22806	hsa-miR-34a	13.1399	IKZF3	5.62526	-0.33	0.0158	FALSE
8228	hsa-miR-34a	13.1399	PNPLA4	5.69402	0.123	0.381	FALSE
719	hsa-miR-361-3p	8.76375	C3AR1	7.14441	-0.048	0.731	FALSE
1050	hsa-miR-361-3p	8.76375	CEBPA	8.54195	0.105	0.453	FALSE
2760	hsa-miR-361-3p	8.76375	GM2A	7.59546	0.087	0.537	FALSE
440823	hsa-miR-361-3p	8.76375	MIAT	6.04007	0.268	0.0527	FALSE
6838	hsa-miR-361-3p	8.76375	SURF6	8.59528	0.031	0.828	FALSE
7078	hsa-miR-361-3p	8.76375	TIMP3	8.60755	-0.222	0.11	FALSE

## Sheet: TableS9_TargetsBasalII
Table S9. MicroRNAs and gene targets, with the respective expression levels, in Basal II.
gene_id	mature_miRNA	mirExpr	symbol	geneExpr	Cor Basal II	P-value Basal II
56652	hsa-miR-140-3p	9.6401	C10orf2	6.67746	-0.065	0.538	FALSE
6373	hsa-miR-140-3p	9.6401	CXCL11	6.15528	-0.122	0.242	FALSE
79047	hsa-miR-140-3p	9.6401	KCTD15	6.72383	0.075	0.474	FALSE
8228	hsa-miR-140-3p	9.6401	PNPLA4	5.59486	0.203	0.0514	FALSE
5589	hsa-miR-140-3p	9.6401	PRKCSH	8.90666	-0.035	0.736	FALSE
23223	hsa-miR-140-3p	9.6401	RRP12	8.09335	-0.284	0.00589	FALSE
10494	hsa-miR-140-3p	9.6401	STK25	8.56009	-0.041	0.698	FALSE
100133941	hsa-miR-142-3p	12.5444	CD24	13.5638	0.052	0.619	FALSE
1959	hsa-miR-142-3p	12.5444	EGR2	7.2646	0.176	0.0912	FALSE
8228	hsa-miR-142-3p	12.5444	PNPLA4	5.59486	-0.117	0.264	FALSE
6451	hsa-miR-142-3p	12.5444	SH3BGRL	8.94283	-0.104	0.321	FALSE
56652	hsa-miR-142-5p	8.8282	C10orf2	6.67746	0.066	0.527	FALSE
100133941	hsa-miR-142-5p	8.8282	CD24	13.5638	0.093	0.374	FALSE
1050	hsa-miR-142-5p	8.8282	CEBPA	7.9547	0.246	0.0173	FALSE
1959	hsa-miR-142-5p	8.8282	EGR2	7.2646	0.002	0.983	FALSE
26234	hsa-miR-142-5p	8.8282	FBXL5	5.90192	-0.255	0.0138	FALSE
2359	hsa-miR-142-5p	8.8282	FPR3	7.74139	0.268	0.00951	FALSE
3290	hsa-miR-142-5p	8.8282	HSD11B1	6.08124	0.32	0.00177	FALSE
83593	hsa-miR-142-5p	8.8282	RASSF5	7.74342	0.624	2.31e-11	TRUE
7078	hsa-miR-142-5p	8.8282	TIMP3	7.92518	-0.314	0.00221	TRUE
1230	hsa-miR-150	11.0125	CCR1	6.07741	0.052	0.621	FALSE
1959	hsa-miR-150	11.0125	EGR2	7.2646	0.117	0.262	FALSE
26234	hsa-miR-150	11.0125	FBXL5	5.90192	-0.098	0.348	FALSE
440823	hsa-miR-150	11.0125	MIAT	5.6395	0.43	2.05e-05	TRUE
84722	hsa-miR-155	9.5099	PSRC1	5.72177	-0.08	0.443	FALSE
79863	hsa-miR-155	9.5099	RBFA	7.03702	0.01	0.927	FALSE
9447	hsa-miR-17	10.4367	AIM2	6.81532	-0.063	0.552	FALSE
57673	hsa-miR-17	10.4367	BEND3	6.55445	0.374	0.000222	FALSE
1056	hsa-miR-17	10.4367	CEL	6.66765	0.143	0.171	FALSE
1513	hsa-miR-17	10.4367	CTSK	9.36013	-0.211	0.0424	FALSE
1959	hsa-miR-17	10.4367	EGR2	7.2646	-0.089	0.396	FALSE
26234	hsa-miR-17	10.4367	FBXL5	5.90192	-0.25	0.0156	FALSE
8228	hsa-miR-17	10.4367	PNPLA4	5.59486	-0.346	0.000679	FALSE
149628	hsa-miR-17	10.4367	PYHIN1	5.73486	0.003	0.981	FALSE
6641	hsa-miR-17	10.4367	SNTB1	7.03817	-0.179	0.0866	FALSE
7078	hsa-miR-17	10.4367	TIMP3	7.92518	-0.202	0.0522	FALSE
10663	hsa-miR-19b-1*	7.59789	CXCR6	5.99291	-0.109	0.298	FALSE
2212	hsa-miR-19b-1*	7.59789	FCGR2A	7.7218	0.01	0.922	FALSE
3290	hsa-miR-19b-1*	7.59789	HSD11B1	6.08124	0.023	0.826	FALSE
83463	hsa-miR-19b-1*	7.59789	MXD3	6.78071	-0.153	0.144	FALSE
9046	hsa-miR-200c*	6.78043	DOK2	5.84898	-0.092	0.383	FALSE
55355	hsa-miR-200c*	6.78043	HJURP	7.78946	0.118	0.26	FALSE
3559	hsa-miR-200c*	6.78043	IL2RA	5.80155	0.043	0.685	FALSE
84722	hsa-miR-200c*	6.78043	PSRC1	5.72177	-0.137	0.19	FALSE
23223	hsa-miR-200c*	6.78043	RRP12	8.09335	0.053	0.616	FALSE
9046	hsa-miR-22	14.1069	DOK2	5.84898	-0.13	0.214	FALSE
2760	hsa-miR-22	14.1069	GM2A	6.93303	0.009	0.929	FALSE
3290	hsa-miR-22	14.1069	HSD11B1	6.08124	-0.231	0.0259	FALSE
83463	hsa-miR-22	14.1069	MXD3	6.78071	-0.086	0.411	FALSE
8228	hsa-miR-22	14.1069	PNPLA4	5.59486	0.104	0.323	FALSE
10494	hsa-miR-22	14.1069	STK25	8.56009	-0.03	0.776	FALSE
7078	hsa-miR-22	14.1069	TIMP3	7.92518	0.325	0.0015	TRUE
64581	hsa-miR-29a	13.6678	CLEC7A	5.78835	-0.05	0.637	FALSE
1789	hsa-miR-29a	13.6678	DNMT3B	6.36969	-0.194	0.0625	FALSE
2212	hsa-miR-29a	13.6678	FCGR2A	7.7218	0.018	0.866	FALSE
2326	hsa-miR-29a	13.6678	FMO1	6.63172	-0.118	0.259	FALSE
79047	hsa-miR-29a	13.6678	KCTD15	6.72383	-0.113	0.28	FALSE
440823	hsa-miR-29a	13.6678	MIAT	5.6395	0.252	0.015	FALSE
22974	hsa-miR-29a	13.6678	TPX2	8.11981	-0.265	0.0106	FALSE
64581	hsa-miR-29c	11.8133	CLEC7A	5.78835	-0.169	0.106	FALSE
1789	hsa-miR-29c	11.8133	DNMT3B	6.36969	-0.075	0.478	FALSE
2212	hsa-miR-29c	11.8133	FCGR2A	7.7218	-0.244	0.0184	FALSE
2326	hsa-miR-29c	11.8133	FMO1	6.63172	-0.245	0.018	FALSE
79047	hsa-miR-29c	11.8133	KCTD15	6.72383	-0.122	0.243	FALSE
440823	hsa-miR-29c	11.8133	MIAT	5.6395	0.414	3.78e-05	FALSE
22974	hsa-miR-29c	11.8133	TPX2	8.11981	-0.248	0.0164	FALSE
84253	hsa-miR-29c*	7.57092	GARNL3	6.12519	0.059	0.573	FALSE
55355	hsa-miR-29c*	7.57092	HJURP	7.78946	-0.113	0.279	FALSE
54069	hsa-miR-29c*	7.57092	MIS18A	7.02205	-0.259	0.0123	FALSE
83463	hsa-miR-342-3p	9.43096	MXD3	6.78071	0.211	0.0425	FALSE
84262	hsa-miR-342-3p	9.43096	PSMG3	7.3421	0.064	0.543	FALSE
171558	hsa-miR-342-3p	9.43096	PTCRA	5.4645	-0.026	0.806	FALSE
5788	hsa-miR-342-3p	9.43096	PTPRC	5.76813	-0.082	0.434	FALSE
7078	hsa-miR-342-3p	9.43096	TIMP3	7.92518	-0.075	0.474	FALSE
79058	hsa-miR-342-5p	7.90568	ASPSCR1	10.0214	-0.023	0.827	FALSE
837	hsa-miR-342-5p	7.90568	CASP4	8.49601	0.334	0.00108	FALSE
10320	hsa-miR-342-5p	7.90568	IKZF1	6.69087	0.552	9.52e-09	FALSE
84722	hsa-miR-342-5p	7.90568	PSRC1	5.72177	-0.005	0.964	FALSE
6373	hsa-miR-34a	12.6593	CXCL11	6.15528	0.07	0.502	FALSE
79980	hsa-miR-34a	12.6593	DSN1	7.17634	0.116	0.266	FALSE
2212	hsa-miR-34a	12.6593	FCGR2A	7.7218	0.104	0.321	FALSE
26191	hsa-miR-34a	12.6593	GPR65	5.66744	0.146	0.161	FALSE
22806	hsa-miR-34a	12.6593	IKZF3	5.40527	0.098	0.348	FALSE
8228	hsa-miR-34a	12.6593	PNPLA4	5.59486	-0.054	0.607	FALSE
719	hsa-miR-361-3p	8.30159	C3AR1	6.42207	0.087	0.408	FALSE
1050	hsa-miR-361-3p	8.30159	CEBPA	7.9547	0.068	0.519	FALSE
2760	hsa-miR-361-3p	8.30159	GM2A	6.93303	0.266	0.00988	FALSE
440823	hsa-miR-361-3p	8.30159	MIAT	5.6395	0.217	0.0367	FALSE
6838	hsa-miR-361-3p	8.30159	SURF6	8.82802	-0.076	0.472	FALSE
7078	hsa-miR-361-3p	8.30159	TIMP3	7.92518	-0.094	0.368	FALSE
